# Supplementary material for: GV-001, An Oral Available Histone Deacetylase 6 Inhibitor for the Treatment of Autosomal Dominant Polycystic Kidney Disease
Source: J Med Chem. 2026 Apr 6;69(9):10122–39. doi: 10.1021/acs.jmedchem.5c03139 (PMC13181768; doi:10.1021/acs.jmedchem.5c03139)
Supplement: Supplementary file 1 [file jm5c03139_si_001.csv]

Compound	SMILES	HDAC1 IC50 (nM)	HDAC6 IC50 (nM)	HDAC8 IC50 (nM)
6a	O=C1C2=CC=CC=C2N=C(CC3=CC=C(C(NO)=O)C=C3)N1C	2350	1.18	291
6b	O=C1C2=CC=CC=C2N=C(CC3=CC=C(C(NO)=O)C=C3)N1CC	788	4.51	455
6c	O=C1C2=CC=CC=C2N=C(CC3=CC=C(C(NO)=O)C=C3)N1C4CC4	3920	0.98	393
6d	O=C1C2=CC=CC=C2N=C(CC3=CC=C(C(NO)=O)C=C3)N1CC4CC4	4480	11.3	796
6e	O=C1C2=CC=CC=C2N=C(CC3=CC=C(C(NO)=O)C=C3)N1C4=CC=CC=C4	12120	73.1	1490
6f	O=C1C2=CC=CC=C2N=C(CC3=CC=C(C(NO)=O)C=C3)N1C4=C(Cl)C=CC=C4	ND	85.8	628
6g	O=C1C2=CC=CC=C2N=C(CC3=CC=C(C(NO)=O)C=C3)N1C4=CC=C(Cl)C=C4	ND	14.2	697
6h	O=C1C2=CC=CC=C2N=C(CC3=CC=C(C(NO)=O)C=C3)N1C4=C(C)C=CC=C4C	ND	7.72	1400
6i	O=C1C2=CC=CC=C2N=C(CC3=CC=C(C(NO)=O)C=C3)N1C4=CC=C(OC)C=C4	12600	157	ND
6j	O=C1C2=CC(Cl)=CC=C2N=C(CC3=CC=C(C(NO)=O)C=C3)N1C	ND	<1.52	274
6k	O=C1C2=CC(Cl)=CC=C2N=C(CC3=CC=C(C(NO)=O)C=C3)N1C4CC4	ND	8.73	440
6l	O=C1C2=CC(F)=CC=C2N=C(CC3=CC=C(C(NO)=O)C=C3)N1C	805	1.12	ND
6m	O=C1C2=CC(C#N)=CC=C2N=C(CC3=CC=C(C(NO)=O)C=C3)N1C	989	2.37	ND
